# Supplementary material for: Impact of an ERAS‐Based Surgical Care Bundle Implementation for Preventing Anastomotic Leakage in Minimally Invasive Low Anterior Resection for Rectal Cancer: A Retrospective Cohort Study
Source: World J Surg. 2026 Jan 23;50(3):547–57. doi: 10.1002/wjs.70242 (PMC13006784; doi:10.1002/wjs.70242)
Supplement: Supplementary file 1 — Table S1: Perioperative management based on standardized ERAS protocol. [file WJS-50-547-s003.xlsx]

## Sheet: Supple.Table1 (ERAS)
Supplementary Table 1. Perioperative management based on standardized ERAS protocol
1	Preoperative optimization	patient education and counseling
		smoking cessation >4 weeks
		optimization of anemia and nutritional status
2	Antibiotic prophylaxis	iv-antibiotics administered within 60 minutes before incision
3	Bowel preparation	polyethylene glycol–based mechanical bowel preparation
		oral antibiotics (included in the surgery-focused care bundle)
4	Metabolic preparation	standardized fasting and carbohydrate loading
5	Intraoperative management	restrictive fluid therapy and avoidance of excessive fluid administration
6	Analgesia strategy	multimodal analgesia with transition from epidural anesthesia to TAP block
7	Postoperative recovery	early urinary catheter removal
		early ambulation on POD 1
		and early oral intake beginning on POD 1
	iv, intravenous; TAP, transverse abdominis plane; POD, postoperative day
