# Supplementary material for: Impact of an ERAS‐Based Surgical Care Bundle Implementation for Preventing Anastomotic Leakage in Minimally Invasive Low Anterior Resection for Rectal Cancer: A Retrospective Cohort Study
Source: World J Surg. 2026 Jan 23;50(3):547–57. doi: 10.1002/wjs.70242 (PMC13006784; doi:10.1002/wjs.70242)
Supplement: Supplementary file 2 — Table S2: Patients' characteristics before and after care bundle implementation after propensity score matching. [file WJS-50-547-s001.xlsx]

## Sheet: Supple.Table2 (PSM)
Supplementary Table 2. Patients' characteristics before and after care bundle implementation after propensity-score matching.
Total (after PSM) (n=156)		Care Bundle		P value
		Before (n=78)	After (n=78)
Age		63.7 ± 1.3	63.8 ± 1.3	0.97
Sex	Male	44 (56.4%)	45 (57.7%)	0.87
	Female	34 (43.6%)	33 (42.3%)
ASA—PS	1	17 (21.8%)	17 (21.8%)	0.93
	2	58 (74.4%)	57 (73.1%)
	3	3 (3.9%)	4 (5.1%)
BMI	(kg/m2)	22.3 (17.2—31.5)	22.3 (15.4—35.8)	0.78
Smoking		17 (21.8%)	16 (20.5%)	0.84
DM		3 (3.9%)	3 (3.9%)	1
PNI		50.4 (35.1—68.5)	49.3 (34.8—58.9)	0.26
GNRI		105.3 (73.6—129.9)	103.4 (82.3—133.2)	0.95
Neoadjuvant treatment	Yes / No	13 (16.7%) / 65 (83.3%)	14 (18.0%) / 64 (82.0%)	0.83
Tumor location	Upper	32 (41.0%)	33 (42.3%)	0.87
	Lower	46 (59.0%)	45 (57.7%)
AV	(cm)	7 (3-15)	7 (2-17)	0.85
Operation	LAR	42 (53.8%)	38 (48.7%)	0.62
	ultra-LAR / ISR	25 (32.1%) / 11 (14.1%)	38 (48.7%) / 2 (2.6%)
LLND	Yes / No	6 (7.7%) / 72 (92.3%)	6 (7.7%) / 72 (92.3%)	1
Operation time	(min)	347 (172—797)	335.5 (187—812)	0.51
Blood loss	(g)	43.5 (1—806)	20.5 (1—630)	< 0.01
pStage	0 / 1	1 (1.3%) / 25 (32.1%)	0 (0%) / 29 (37.2%)	0.91
	2	12 (15.4%)	11 (14.1%)
	3	26 (33.3%)	27 (34.6%)
	4	8 (10.3%)	7 (9.0%)
	pCR	2 (2.6%)	1 (1.3%)
	NET / NEC	3 (3.9%) / 1 (1.3%)	3 (3.9%) / 0 (0%)
PSM, propensity score matching; ASA-PS, American Society of Anesthesiologists-physical status; BMI, body mass index; DM, diabetes mellitus; PNI, prognostic nutritional index; GNRI, geriatric nutritional risk index; AV, anal verge; LAR, low anterior resection; ISR, intersphincteric resection; LLNDx, lateral lymph node dissection; pCR, pathological complete response after neoadjuvant chemotherapy; …
