# Supplementary material for: Impact of an ERAS‐Based Surgical Care Bundle Implementation for Preventing Anastomotic Leakage in Minimally Invasive Low Anterior Resection for Rectal Cancer: A Retrospective Cohort Study
Source: World J Surg. 2026 Jan 23;50(3):547–57. doi: 10.1002/wjs.70242 (PMC13006784; doi:10.1002/wjs.70242)
Supplement: Supplementary file 3 — Table S3: Patients with postoperative anastomotic leakage. [file WJS-50-547-s002.xlsx]

## Sheet: Supple.Table3 (AL)
Supplementary Table 3. Patients with postoperative anastomotic leakage.
No.	Care Bundle Implementation	Age	Sex	BMI	ASA	smoking	DM	Tumor Location	Procedure	LLND	NAT	OABP	ICG	DS	TDT	Transanal Reinforcement	Ope Time (min)	Blood Loss (ml)	pStage†	CD grade	Hospital Stay (days)
1	Before	58	F	22.2496	1	-	-	Upper	LAP-LAR	-	-	-	-	-	-	-	243	50	I	3a	74
2	Before	51	M	19.2	1	Current	-	Lower	LAP-ISR	Yes, bil	Yes	-	-	Yes	-	(hand sewn)	798	735	I	3a	32
3	Before	58	M	27.48	2	Past	-	Upper	LAP-LAR	-	-	-	-	-	-	-	571	729	IIA	3a	51
4	Before	45	M	30.4498	2	-	Yes	Upper	LAP-LAR	-	-	-	-	-	-	-	672	900	IIIB	3a	69
5	Before	53	F	24.22	2	-	Yes	Lower	LAP-ultraLAR	-	-	-	-	-	Yes	-	356	80	IV	3a	60
6	Before	71	M	22.68	2	-	-	Upper	LAP-LAR	-	-	-	-	-	-	-	480	86	IIA	3a	35
7	Before	49	M	27.4018	1	Past	-	Upper	LAP-LAR	-	-	-	-	-	-	-	353	125	I	3a	27
8	Before	41	M	23.0478	2	Past	-	Lower	LAP-ultraLAR	-	-	-	-	-	Yes	-	324	44	0	3b	152
9	Before	65	F	20.6134	2	-	-	Lower	LAP-ISR	Yes, rt	Yes	-	-	Yes	-	(hand sewn)	502	337	IIIB	3b	16
10	Before	73	M	23.3409	2	Past	-	Lower	LAP-ISR	Yes, bil	Yes	-	-	Yes	-	(hand sewn)	643	233	pCR	3b	25
11	Before	61	M	24.931	2	-	-	Upper	LAP-LAR	-	-	-	-	-	-	-	269	20	IIIA	3a	23
12	Before	62	M	25.5037	2	Current	-	Lower	LAP-ultraLAR	Yes, bil	Yes	-	-	Yes	-	-	884	330	IIA	3a	28
13	Before	49	M	23.7037	1	Current	-	Lower	LAP-ultraLAR	Yes, bil	Yes	-	-	Yes	-	-	649	243	IV	3a	59
14	Before	54	M	28.959	2	-	Yes	Lower	LAP-ultraLAR	-	-	-	-	Yes	Yes	-	438	56	I	2	26
15	Before	50	M	30.4429	2	Past	Yes	Lower	LAP-ISR	-	-	-	-	Yes	-	(hand sewn)	748	642	I	3a	57
16	Before	67	M	21.5269	2	-	-	Lower	LAP-LAR	-	-	-	-	-	Yes	-	324	66	I	3a	37
17	Before	69	M	26.2536	2	Past	-	Upper	LAP-ultraLAR	-	-	-	-	-	Yes	-	331	43	0	3a	36
18	Before	61	M	21.9452	3	Current	Yes	Lower	LAP-ultraLAR	-	Yes	-	-	Yes	-	-	658	125	IV	3b	43
19	Before	63	M	22.09	2	Past	Yes	Upper	LAP-LAR	-	-	-	-	-	Yes	-	272	54	I	2	71
20	Before	76	M	25.58	2	Past	Yes	Upper	LAP-LAR	-	-	-	-	-	Yes	-	407	30	IIA	4	81
21	Before	71	F	25.63	1	-	-	Lower	LAP-ultraLAR	Yes, bil	-	-	-	-	Yes	-	670	133	IIA	3b	51
22	Before	72	M	25.6	2	Current	-	Lower	LAP-LAR	-	-	-	-	-	Yes	-	389	60	IIA	3a	49
23	Before	44	M	21.42	1	-	-	Upper	LAP-LAR	-	Yes	-	-	Yes	-	-	802	510	IIIC	3a	26
24	Before	61	F	19.31	2	-	-	Lower	LAP-ultraLAR	Yes, bil	Yes	-	-	Yes	-	-	860	706	IIIC	3b	116
25	Before	46	F	17.4	1	-	-	Lower	LAP-LAR	-	-	-	-	-	Yes	-	261	25	NET G1	3a	43
26	Before	54	M	18.7	2	Current	-	Lower	LAP-LAR	Yes, lt	Yes	-	-	Yes	Yes	-	563	290	IV	3a	38
27	Before	68	M	17.3	2	Current	-	Lower	LAP-ultraLAR	Yes, bil	-	-	-	Yes	Yes	-	437	30	IIIB	3a	60
28	Before	64	M	22.9	3	Past	Yes	Upper	LAP-LAR	-	-	-	-	-	Yes	-	300	0	I	3b	23
29	Before	67	M	18.2	2	Past	-	Lower	LAP-ultraLAR	-	-	-	-	-	Yes	-	491	46	IV	3b	62
30	Before	40	M	26.4	1	-	-	Lower	RA-ISR	-	-	-	Yes	-	Yes	(hand sewn)	615	310	I	3a	99
31	Before	67	F	17.8	2	Past	-	Lower	RA-ultraLAR	-	Yes	-	Yes	Yes	-	-	324	0	IIIB	3a	93
32	Before	72	M	20.2	2	Current	-	Lower	LAP-ultraLAR	-	Yes	-	-	Yes	-	-	267	50	I	2	20
33	Before	71	M	23.9	2	Past	-	Upper	LAP-LAR	-	-	-	-	-	-	-	172	65	I	2	25
34	After	70	M	29.1	2	Past	-	Lower	RA-ultraLAR	-	-	Yes	Yes	Yes	Yes	Yes	524	355	I	3a	43
35	After	60	M	18.1	2	-	Yes	Upper	RA-LAR	-	-	Yes	Yes	-	Yes	-	242	18	IIIB	3a	28
†UICC TNM stage BMI, body mass index; ASA, American Society of Anesthesiologists; DM, diabetes mellitus; LLND, lateral lymph node dissection; NAT, neoadjuvant treatment; OABP, oral antibiotic preparation; ICG, indocyanine green; DS, diverting stoma; TDT, transanal drainage tube; CD, Clavien-Dindo classification (postoperative complications), LAP-, laparoscopic-; RA-, robot assisted-; LAR, low ant…
